# Supplementary material for: WiNGPT-32B: An Open-Source, Locally Deployable LLM for RECIST Assessment via Chained Task Execution Using Radiology Report Text
Source: Diagnostics (Basel). 2026 Jun 28;16(13):2020. doi: 10.3390/diagnostics16132020 (PMC13360225; doi:10.3390/diagnostics16132020)
Supplement: Supplementary file 1 [file diagnostics-16-02020-s001.zip]

Archive with 1 entries (1 files):
- diagnostics-4226011-supplementary.pdf
